# Supplementary material for: Natural Killer Cell-Derived Extracellular Vesicles Exhibit Cytotoxicity Against Bulk Tumor Cells and Cancer Stem Cells in Triple-Negative Breast Cancer
Source: Nanomaterials (Basel). 2026 Apr 27;16(9):525. doi: 10.3390/nano16090525 (PMC13165227; doi:10.3390/nano16090525)
Supplement: Supplementary file 1 [file nanomaterials-16-00525-s001.zip]

Archive with 1 entries (1 files):
- nanomaterials-4232658-supplementary.pdf
